# Supplementary material for: Neurobehavioral dysfunction in non-alcoholic steatohepatitis is associated with hyperammonemia, gut dysbiosis, and metabolic and functional brain regional deficits
Source: PLoS One. 2019 Sep 20;14(9):e0223019. doi: 10.1371/journal.pone.0223019 (PMC6754158; doi:10.1371/journal.pone.0223019)
Supplement: S1 Table — (XLSX) [file pone.0223019.s001.xlsx]

## Sheet: Relative abundance_genus level
Group	NC	NC	NC	NC	NC	NC	NC	NC	NC	NC	NC	NASH	NASH	NASH	NASH	NASH	NASH	NASH	NASH	NASH	NASH	p. value
Taxonomy	C1-1	C1-2	C1-3	C1-4	C1-5	C1-6	C1-7	C1-8	C1-9	C1-10		F1-2	F1-3	F1-4	F1-5	F1-6	F1-7	F1-8	F1-9	F1-10
Bifidobacterium	0.118287	0.587283	0.447176	0	0.668267	0	0	0.0338603	0.057785	0.00279462	0.191545	0.00141539	0.00708818	0.00314376	0.00155101	0.0120184	0.0183541	0.03103	0.0337627	0.0209277	0.0143657	0.4
Coriobacteriaceae UCG-002	0.0038157	0.00327177	0	0	0	0	0	0	0.00304132	0	0.00101288	0.244862	0.125815	0.231067	0.0791017	0.161046	0.0988296	0.0484844	0.472678	0.035876	0.166418	0
Enterorhabdus	1.56635	0.179947	0.38249	0.00457582	0.228189	0	0.0289202	0.72588	0.377123	0	0.349347	0.00283078	0.00354409	0.00157188	0	0	0	0	0.00168813	0.00597934	0.00173491	0.013
U. m. of Coriobacteriaceae family	1.44615	0.312454	0.565297	0.0137275	0.363028	0.00333567	0.0745837	1.70994	0.46228	0.0209597	0.497176	0.0835079	0.101007	0.127322	0.0977138	0.0841285	0.07624	0.077575	0.075966	0.0568037	0.086696	0.447
U. m. of Micrococcaceae family	0.0076314	0.0327177	0.0562485	0	0.0237079	0	0.0106548	0.0740694	0.0638676	0	0.0268897	0.00707694	0	0.00157188	0.0139591	0.00240367	0	0.0077575	0	0.00149484	0.00380711	0.113
Bacteroides	0.249928	0.137414	0.0576547	0.210488	0.0651968	0.60042	0.0624068	0.0253952	0.00912395	0.623201	0.204123	2.45428	6.97654	2.79795	6.95164	3.31226	3.27408	9.55724	1.29142	6.90763	4.83589	0
U. m. of Bacteroidales S24-7 group family	2.03186	9.62718	7.1309	0.65663	4.21556	1.42266	1.70325	0.598904	3.90809	2.69821	3.39932	2.20801	6.57783	1.71021	2.91746	2.94931	2.53992	3.11852	3.12305	2.65782	3.08913	0.661
Butyricimonas	0	0	0	0	0	0.0266853	0.00152212	0	0	0.044714	0.00729214	0.0368001	0.342005	0.053444	0.325713	0.0360551	0.0169422	0.00193938	0	0.0164432	0.092149	0.01
Parabacteroides	0.0038157	0.0229024	0.0126559	0.0228791	0.0177809	0.572067	0.0319644	0.00423254	0.00304132	0.324176	0.101552	0.338278	1.89609	0.669622	1.34938	0.30767	0.413672	0.996839	0.197512	0.820665	0.776636	0.001
Alloprevotella	0.0438806	0.0981531	0.039374	0.0205912	0.00740872	0.175123	0.0350087	0.0126976	0.0121653	0.212391	0.0656793	0.0155693	0.0478452	0.00943129	0.0713466	0.0240367	0.0183541	0.0698175	0.0286983	0.0642779	0.0388196	0.905
Prevotella 9	0.282362	0.014723	0.00421864	0.0137275	0	0.00667134	0	0.00211627	0.00304132	0.00139731	0.0328257	0	0.0106323	0.00157188	0.00775506	0	0.0028237	0.432481	0.0557084	0.0343812	0.0605948	0.661
Prevotellaceae NK3B31 group	0	0.276465	0.0689044	0.0228791	0.0311166	0.368591	0.0121769	0	0.0121653	0.197021	0.0989319	0	0	0	0	0	0	0	0	0	0	0.002
U. m. of Prevotellaceae family	0.0038157	0.0343536	0.0534361	0.0205912	0.00740872	0.273525	0.0152212	0.00423254	0.0136859	0.115977	0.0542247	0	0.0177204	0	0	0	0	0.00193938	0.00675254	0	0.00293471	0.001
Alistipes	0.00572355	0.0359895	0.0253118	0.0366066	0.0325984	0.296874	0.0350087	0	0.0152066	0.100606	0.0583926	0.094831	0.756663	0.121035	0.539752	0.0913396	0.105889	0.316118	0.0810304	0.121082	0.247527	0.002
U. m. of Gastranaerophilales order	0.00572355	0.0179947	0.0295305	0.0137275	0.0355619	0.0350245	0.0243539	0.0338603	0.00608263	0.0684683	0.0270328	0	0	0	0	0	0	0	0	0	0	0
Christensenellaceae R-7 group	0.96728	0.588919	0.973099	0.139563	0.770507	0.121752	0.39575	0.704717	0.579371	0.416399	0.565736	0.0495386	0.150624	0.0550159	0.0775506	0.0648992	0.0960059	0.0504238	0.050644	0.0612882	0.0728878	0
U. m. of Christensenellaceae family	0.169799	0.0294459	0.0829665	0.0183033	0.0577881	0.0517029	0.039575	0.146022	0.126215	0.0600844	0.0781902	0.00141539	0.00354409	0.00157188	0.00155101	0.00480735	0	0	0	0.00149484	0.00159828	0
Clostridium sensu stricto 13	0	0	0	0.00228791	0	0	0	0	0	0	0.000228791	1.20733	1.45662	2.42699	1.73558	3.70646	3.22043	4.14444	2.59973	3.82229	2.70221	0
Clostridium sensu stricto 1	0.562816	0.515304	3.90083	0.121259	0.678639	0.00667134	0.130902	0.664508	0.176396	0.0461113	0.680344	2.94967	2.18847	7.00902	6.76552	1.44461	2.859	2.17986	2.3195	1.92983	3.29394	0.001
U. m. of Clostridiaceae 1 family	0.0171707	0.0114512	0.0562485	0	0.011854	0	0.00456635	0.00846507	0.00152066	0	0.0111276	0.0920002	0.0265807	0.132038	0.110122	0.0120184	0.0155304	0.0116363	0.0118169	0.0343812	0.0495693	0.006
U. m. of Clostridiales vadinBB60 group family	0.038157	0.0654354	0.0548423	0.0960922	0.00592698	0.488675	0.065451	0.00423254	0.0364958	0.243132	0.109844	0	0	0	0	0	0	0.0077575	0	0	0.000861944	0
Eubacterium nodatum group (Clostridiales order, Family XIII family)	0.0362492	0.0130871	0.0548423	0.00915164	0.0414889	0.0050035	0.0426193	0.0275115	0.0121653	0.0195624	0.0261681	0.689294	1.98115	0.856676	1.39746	1.2451	1.04336	0.65163	0.930162	0.7235	1.05759	0
Family XIII AD3011 group (Clostridiales order)	0.0591434	0.0539842	0.136403	0.215064	0.111131	0.0366924	0.039575	0.0105813	0.053223	0.107593	0.0823389	0.324124	0.260491	0.352102	0.111673	0.0504771	0.103065	0.0407269	0.0438915	0.0508244	0.148597	0.4
Family XIII UCG-001 (Clostridiales order)	0.0992082	0.0114512	0.0914038	0.0938043	0.0251897	0.0416959	0.255716	0.171418	0.220495	0.0251516	0.103553	0	0	0	0	0.00240367	0	0	0	0	0.000267075	0
Acetatifactor	0.0152628	0.0229024	0.0210932	0.025167	0.0251897	0.208479	0.0700174	0	0.0121653	0.0586871	0.0458964	0.0283078	0.0992345	0.0691628	0.0635915	0.0360551	0.0917703	0.046545	0.123234	0.0672676	0.0694632	0.028
Blautia	0.0457884	0.0736148	0.351553	0.0983802	0.125948	0.0466994	0.0152212	0.0232789	0	0.111785	0.0892269	16.3973	9.97661	6.63963	7.39988	8.6412	9.31257	5.59898	14.101	6.4831	9.39447	0
Coprococcus 1	0.0152628	0.0196306	0.123747	0.0457582	0.334874	0.00833917	0.00304423	0	0	0.0111785	0.0561835	0.0396309	0.0496172	0.026722	0.0155101	0.124991	0.125655	0.046545	1.04833	0.146494	0.180388	0.022
Eubacterium fissicatena group (Lachnospiraceae family)	0.0457884	0.0588919	0.0984349	0.0846527	0.0548246	0.050035	0.065451	0.165069	0.057785	0.0586871	0.0739619	8.49799	3.72306	2.81524	3.98765	2.77143	8.04896	3.34348	6.7576	3.99271	4.88202	0
Howardella	0	0.00981531	0	0.237943	0	0	0	0	0.00608263	0.691669	0.094551	0	0	0	0	0	0	0	0	0	0	0.156
Hungatella	0	0	0	0	0	0	0	0	0	0	0	0.343939	0.464276	0.491999	0.407916	0.305266	0.348727	0.267634	0.128298	0.448451	0.356279	0
Lachnoclostridium	0.0038157	0.00163588	0	0	0	0	0	0.00211627	0	0.00279462	0.00103625	1.10966	0.668061	0.773366	0.50563	0.507175	0.594389	0.581813	0.440603	0.508244	0.632105	0
Lachnospiraceae NK4A136 group	6.00782	2.31805	1.36121	7.23666	0.324502	18.131	6.29243	6.58794	5.98531	10.389	6.4634	0.00566155	0.0124043	0.00785941	0.00465304	2.97815	3.84588	3.00603	2.00044	1.98514	1.53847	0.008
Lachnospiraceae NK4B4 group	0	0.00163588	0	0	0	0.00166783	0.0152212	0.00423254	0.00760329	0.00139731	0.0031758	0	0	0	0	0	0	0	0	0	0	0.028
Lachnospiraceae UCG-001	0	0	0	0	0	2.87535	0.0334866	0	0.00760329	0.10899	0.302543	0.00283078	0	0.00157188	0	0	0	0	0	0	0.000489184	0.356
Lachnospiraceae UCG-006	0.234666	0.137414	0.118122	0.130411	0.0133357	0.326895	0.277025	1.22744	0.30109	0.0475086	0.28139	0.00283078	0.00177204	0.00314376	0.00310203	0.00480735	0.00423555	0.0135756	0.00337627	0.00298967	0.0044259	0
Marvinbryantia	0	0.00163588	0	0.00457582	0	0.166783	0.235928	0.0169301	0.0152066	1.2981	0.173916	0	0	0	0	0	0.0028237	0.00193938	0	0	0.000529231	0.028
U. m. of Lachnospiraceae family	9.793	13.6269	7.6273	17.1387	2.52045	30.6831	35.2446	22.4028	42.6727	13.1585	19.4868	17.3357	12.1155	14.4267	15.794	6.11735	6.96607	9.47191	8.13005	7.19315	10.8389	0.133
Ruminococcus gnavus group (Lachnospiraceae family)	0.534198	0.25847	0.534361	0.642903	0.154101	0.393609	1.26031	0.818996	1.10552	0.484867	0.618734	3.88807	3.23221	2.05602	3.33623	2.40608	3.08207	3.04288	3.36276	2.01803	2.93604	0
Tyzzerella	0.0782219	0.0556201	0.0154683	0.0617736	0.0207444	0.111745	0.398794	0.139674	0.460759	0.110388	0.145319	2.92985	2.99653	1.52944	3.24627	3.18006	2.86747	3.615	3.06396	3.88956	3.03535	0
U. m. of Peptococcaceae family	0.0438806	0.11124	0.105466	0.025167	0.0429706	0.0266853	0.0532741	0.177766	0.0440991	0.085236	0.0715785	0.0636925	0.0886022	0.0235782	0.0542854	0.0216331	0.0338844	0.00969688	0.882894	0.0448451	0.135901	0.497
Romboutsia	0.227034	2.22644	1.55386	0.178457	1.4773	0.0850595	0.67582	0.165069	0.307173	2.64651	0.954272	1.79896	7.23526	12.4147	13.196	35.4181	26.6077	26.7634	23.0633	30.7473	19.6939	0
Terrisporobacter	0	0	0	0	0	0	0	0	0	0	0	0.104739	0.0567054	0.0738785	0.294692	0.0120184	0.0508266	0.0252119	0.0894711	0.0597934	0.0852596	0
U. m. of Peptostreptococcaceae family	0.013355	0.0932454	0.116716	0.0137275	0.131875	0.00166783	0.039575	0.0126976	0.00760329	0.0726602	0.0503123	0.141539	0.239226	0.493571	0.508732	0.384588	0.382612	0.34133	0.366325	0.638295	0.388469	0
Anaerofilum	0.0171707	0.00327177	0.00281243	0	0.00148174	0.0050035	0.0091327	0	0.00304132	0	0.00419141	0.535017	1.08272	0.971423	0.559916	0.584092	0.420732	1.00266	0.641491	0.499275	0.699702	0
Anaerotruncus	0.089669	0.0768866	0.0787479	0.0320307	0.0162992	0.070049	0.207008	0.0380928	0.177917	0.125758	0.0912458	0.155693	0.301248	0.215348	0.224897	0.187486	0.166598	0.211392	0.106352	0.206287	0.197256	0.002
Butyricicoccus	0.00953925	0.0441689	0.0224994	0.00457582	0.00740872	0.0433637	0.0106548	0.00211627	0.101884	0.00279462	0.0249006	0.133046	0.145308	0.0581596	0.384651	0.0120184	0.0127067	0.0174544	0.0202576	0.017938	0.08906	0.053
Candidatus Soleaferrea	0.00190785	0.00327177	0.00562485	0	0.00296349	0	0	0	0	0	0.0013768	0.159939	0.0779699	0.132038	0.0822037	0.120184	0.0395318	0.0349088	0.0928474	0.0373709	0.0863326	0
Eubacterium coprostanoligenes group (Ruminococcaceae family)	1.27444	2.25916	1.48637	2.74549	3.31318	4.34804	1.7139	0.355533	0.912395	5.58645	2.3995	0.335447	1.40346	1.95542	0.493222	0.447083	0.433438	0.265694	1.87383	0.261596	0.82991	0.017
Flavonifractor	0.0114471	0.00163588	0	0	0.00296349	0	0.00304423	0	0.00456197	0.00838387	0.00320366	0.36517	0.676921	0.314376	0.362937	0.206716	0.288018	0.09309	0.177254	0.146494	0.292331	0
Intestinimonas	0.00953925	0.0163588	0.0421864	0.0320307	0.0385254	0.0116748	0.0304423	0.00211627	0.0182479	0.12995	0.0331072	0.138708	0.673377	0.105316	0.342774	0.0504771	0.056474	0.0601206	0.155308	0.0493296	0.18132	0
Oscillibacter	0.0953925	0.16686	0.137809	0.31802	0.0355619	1.45102	0.442936	0.0211627	0.659966	0.602241	0.393096	0.0863387	0.136447	0.0864535	0.0728976	0.00480735	0.03812	0.0135756	0.0118169	0.0119587	0.0513795	0.004
Oscillospira	0.00190785	0.00817942	0.0168746	0.0205912	0.00148174	0.0266853	0.00456635	0	0.00304132	0.00978118	0.0093109	0.897356	1.09158	0.974567	0.693303	0.173064	0.516737	0.302543	0.396712	0.300462	0.594036	0
Ruminiclostridium 5	1.17905	0.394248	0.838103	0.652055	0.125948	0.325228	1.4658	1.88348	2.21408	0.465305	0.954329	0.0155693	0.0106323	0.00628753	0.0124081	0.0504771	0.0254133	0.03103	0.0590847	0.0298967	0.0267554	0
Ruminiclostridium 6	0.560908	0.0736148	0.105466	0.0800769	0.0889047	0.532039	1.08222	0.4423	0.349751	0.605036	0.392032	0	0	0	0	0	0	0.00193938	0.00168813	0	0.000403057	0
Ruminiclostridium 9	0.391109	0.390976	0.59764	0.322595	0.131875	0.910637	0.459679	0.0592555	2.00575	0.809043	0.607856	0.510955	0.478452	0.477852	0.342774	0.156239	0.344492	0.205574	0.232963	0.242163	0.332385	0.315
Ruminiclostridium	0	0.0736148	0.00984349	0.00915164	0.00296349	0.0466994	0.0487077	0.00211627	0.00912395	0.0307409	0.0232962	0.0155693	0.00177204	0	0.00620405	0	0.0028237	0.00581813	0	0.00298967	0.00390854	0.035
Ruminococcaceae NK4A214 group	0.272823	0.721425	0.523111	1.40935	0.325984	0.418626	0.412494	0.00846507	0.20833	1.16815	0.546876	0.0198154	0.0159484	0.00471565	0.00775506	0	0.0028237	0.00969688	0.00337627	0.00597934	0.00779008	0
Ruminococcaceae UCG-002	0.0343413	0.165224	0.172964	0.0571978	0.0503793	0.832249	0.15069	0.0148139	0.402974	0.160691	0.204152	0.0268924	0.0194925	0.00628753	0.00930608	0.00480735	0.0028237	0.00969688	0.0050644	0	0.00937453	0
Ruminococcaceae UCG-003	0.0457884	0.0948813	0.00843728	0.00457582	0	0.396945	0.220707	0.0232789	0.316297	0.0335355	0.114445	0.00283078	0	0.00157188	0	0	0.00141185	0	0	0	0.000646057	0.001
Ruminococcaceae UCG-005	1.68654	0.25847	4.04146	2.89192	14.0855	1.04573	2.42778	0.14179	0.0958015	0.496046	2.7171	0.0976618	0.205557	0.0817379	0.0899587	0.0721102	0.0635333	0.0407269	0.332562	0.0493296	0.114798	0.001
Ruminococcaceae UCG-009	0.0114471	0.0376253	0.0281243	0.0183033	0.00740872	0.0567064	0.0273981	0.00423254	0.0243305	0.134142	0.0349718	0.043877	0.248086	0.246786	0.145795	0.129798	0.144009	0.0969688	0.101288	0.0941746	0.138976	0.001
Ruminococcaceae UCG-010	0.131642	0.107968	0.208119	0.144138	0.112613	0.13843	0.111114	0.150255	0.272198	0.417796	0.179427	0	0.00177204	0	0.00155101	0.00240367	0	0.00969688	0	0.00896901	0.00271029	0
Ruminococcaceae UCG-013	0.0248021	0.20285	0.43452	0.0343187	0.140766	0.0233497	0.196353	0.139674	0.16119	0.107593	0.146542	0	0.00177204	0	0	0.00240367	0.0127067	0.015515	0.0118169	0.0164432	0.00673972	0
Ruminococcaceae UCG-014	4.52161	9.93309	13.1818	13.43	9.58096	9.83021	5.45222	3.54263	2.85123	6.70011	7.90239	0.00424616	0	0.00314376	0.0155101	0.00721102	0.00423555	0.0116363	0.0286983	0.00747418	0.00912837	0
Ruminococcus 1	0.684918	7.0932	1.88432	1.9493	1.60917	1.78625	2.1401	1.1576	1.80198	4.73549	2.48423	0	0.00531613	0.00157188	0	0.00240367	0	0.00387875	0.00675254	0	0.00221366	0
Ruminococcus 2	0.0209864	0	0.202495	0	0	0.525368	0.54644	0.230673	0.194644	0.824414	0.254502	0	0	0	0	0	0.00141185	0.00581813	0.0236339	0	0.00342932	0.035
Subdoligranulum	0.0038157	0.00817942	0.00843728	0.00228791	0.00148174	0.00166783	0.00761058	0.0063488	0.00304132	0.00419193	0.00470625	1.56117	0.792104	1.3251	0.511834	0.362955	0.283782	0.314179	0.430474	0.255617	0.648579	0
U. m. of Ruminococcaceae family	1.08938	1.44285	2.14729	1.19887	1.32616	2.21488	1.50233	0.649694	2.42849	2.2371	1.6237	1.87822	2.26999	1.28266	1.0671	0.788405	1.39773	0.861083	1.80293	0.941746	1.36554	0.315
U. m. of Clostridiales order	0.438806	0.109604	0.15609	0.162442	0.0829777	0.318556	0.12938	0.0592555	0.20833	0.149512	0.181495	0.043877	0.079742	0.0503002	0.0589385	0.0576881	0.0423555	0.0756356	0.0540203	0.0747418	0.0596999	0
Allobaculum	0.238481	0.0670713	0.396552	0.0137275	0.911273	0	0.00608847	0.00211627	0.0501817	0.00279462	0.168829	2.16271	2.89198	3.15634	2.82284	7.21823	3.05666	1.63683	11.1467	2.58009	4.07471	0
Candidatus Stoquefichus	0	0.00327177	0.0365615	0.00228791	0	0.00166783	0	0	0.00152066	0	0.00453097	0	0	0	0	0	0	0	0	0	0	0.065
Clostridium innocuum group (Erysipelotrichaceae family)	0	0	0	0	0	0	0	0	0	0	0	0.744494	0.551106	0.944701	0.642119	0.252386	0.07624	0.263755	0.341003	0.119587	0.437266	0
Erysipelatoclostridium	0.0152628	0.0229024	0.0126559	0.00228791	0.0103722	0	0.00304423	0.0105813	0	0	0.00771068	0.200985	0.129359	0.152473	0.120979	0.0865322	0.0352963	0.116363	0.0286983	0.0792263	0.105546	0
Faecalibaculum	0.154536	0.199578	0.171558	0	0.266714	0	0	0	0.0714709	0	0.0863857	0.0736002	0.186065	0.407117	0.144244	0.28123	0.134126	0.195877	0.75122	0.167422	0.2601	0.035
Holdemania	0	0	0	0	0	0	0	0	0	0	0	0.21797	0.217961	0.218492	0.10702	0.211523	0.132714	0.145453	0.190759	0.110618	0.172501	0
Turicibacter	0.824192	10.9621	0.847946	0.311156	0.708274	0.0883952	1.65454	1.92792	0.906312	0.667915	1.88987	0.00707694	0.0141764	0.0345814	0.0217142	0.0120184	0.0550622	0.0387875	0.0540203	0.0463399	0.0315308	0
U. m. of Erysipelotrichaceae family	0.0419727	0.02781	0.123747	0.0160154	0.0103722	0.0183462	0.0197875	0.0169301	0.0364958	0.0698656	0.0381343	0.0325539	0.189609	0.232639	0.0759996	0.0913396	0.0338844	0.143514	0.0810304	0.0553089	0.103987	0.008
Lactobacillus	57.1191	28.1732	41.2723	38.064	52.6701	6.67634	29.077	49.3069	24.3488	35.9277	36.2635	0.0495386	0.0336688	0.0298658	0.0155101	0.0528808	0.0268252	0.145453	0.050644	0.0209277	0.0472571	0
Lactococcus	0.0629591	0.00163588	0.0210932	0.00228791	0.00296349	0	0.00456635	0.0148139	0	0	0.011032	0.260431	0.111639	0.172907	0.13804	0.228349	0.0592977	0.046545	0.111417	0.0388657	0.129721	0
Streptococcus	0.0286178	0.00490765	0.0421864	0.050334	0.0474158	0.040028	0.0791501	0.0740694	0.0258512	0.044714	0.0437274	0.0594463	0.0248086	0.0628753	0.0294692	0.0793212	0.107301	0.0872719	0.116481	0.0881953	0.0727966	0.043
Phascolarctobacterium	0.0190785	0.0392612	0	0.0114396	0	0	0.00152212	0.00211627	0	0.00279462	0.00762123	2.07779	2.83704	5.8977	0.938363	4.26652	4.66476	5.00553	0.00675254	3.58462	3.25323	0
U. m. of Firmicutes phylum	0.0152628	0.02781	0.0224994	0.0274549	0.0459341	0.00833917	0.0167433	0.0232789	0.0258512	0.0251516	0.0238325	0.0537847	0.0248086	0.0487283	0.0294692	0.0432661	0.0395318	0.0349088	0.0472678	0.0538141	0.0417311	0.002
Fusobacterium	0.276638	0.790132	0.00140621	0.567402	0	0	0.00456635	0.00423254	0.00304132	0.00139731	0.164882	0.00424616	0.00531613	0.00157188	0.00155101	0.00721102	0.0028237	0.391754	0.143491	0.206287	0.0849169	0.497
Parasutterella	0.0038157	0.0179947	0.00281243	0.0160154	0.00592698	0.0333567	0.00304423	0.00211627	0.00152066	0.0209597	0.0107563	3.21293	2.69174	3.58389	1.41607	2.41088	2.40297	2.19149	2.71452	4.00616	2.73674	0
Helicobacter	0.0343413	0.33372	0.0970287	0.436991	0.0355619	2.91204	0.295291	0.00211627	0.0319338	1.20309	0.538211	0	0	0	0	0	0	0.0077575	0	0.00149484	0.00102804	0
Bilophila	0	0.00163588	0	0	0.00148174	0	0	0.00211627	0	0	0.00052339	8.81928	12.1934	2.45214	8.02029	3.62714	6.53687	4.81741	0.0489559	7.32469	5.98225	0
Desulfovibrio	0.852809	0.070343	0.0576547	0	0.0533428	0.0333567	0.0213096	0.0232789	0.177917	0.0293435	0.131936	0	0.0212645	0.616178	0.00930608	0	0	0.00193938	0.00337627	0	0.0724516	0.013
Escherichia-Shigella	0.00572355	0.00163588	0	0.00228791	0	0.00166783	0.00608847	0.00211627	0	0.00279462	0.00223145	10.028	3.52282	13.3579	7.61857	0.677836	1.32432	1.21211	1.40622	1.0703	4.46867	0
Avibacterium	0	0	0	0	0	0.00166783	0	0	0	0.00279462	0.000446246	0.341109	0.0301248	0.0110032	0.0449794	0.120184	0.0931822	0.360724	0.381518	0.13902	0.169094	0
Pseudomonas	0.013355	0	0.00562485	0	0.00592698	0	0	0	0.00304132	0	0.00279481	0	0	0	0	0	0.0338844	0.00581813	0	0	0.00441139	0.661
U. m. of Rhodospirillaceae family	0.0038157	0.0196306	0.0239056	0.0663494	0.00444523	0.115081	0.0228317	0.00211627	0.0106446	0.231954	0.0500773	0.00424616	0.0956904	0.0204345	0.0124081	0	0.00141185	0.00193938	0	0.00597934	0.01579	0.065
U. m. of Saccharibacteria phylum	1.39655	0.907916	1.56652	2.45264	0.296349	1.89299	0.234406	0.696252	0.202248	0.234748	0.988062	0	0	0	0	0	0	0	0.00168813	0	0.00018757	0
U. m. of Mollicutes RF9 order	0.751693	1.97288	1.42168	3.74302	0.78088	4.07785	1.05939	1.10258	0.453156	0.536568	1.58997	0	0	0.00157188	0	0	0	0	0.00337627	0.00149484	0.000715888	0
Akkermansia	0	0.0392612	0.419051	0.0274549	0.0103722	0.0116748	0.0410971	0.520602	0.273718	0	0.134323	0.157108	0.0868302	1.25751	0.338121	0.0600918	0.182129	0.482904	0.146868	0.868499	0.397784	0.028
U. m. of Bacteria kingdom	0.0114471	0.0343536	0.0632796	0.0434703	0.0385254	0.106741	0.039575	0.0507904	0.0304132	0.0167677	0.0435364	0.069354	0.0567054	0.092741	0.0465304	0.0312477	0.0169422	0.0601206	0.00168813	0.0612882	0.0485131
Others	0.744062	0.90628	0.801541	0.967786	0.376363	0.970679	0.917836	0.571392	0.774015	0.768521	0.779848	0.904433	0.474908	0.537584	0.547508	0.39901	0.413672	0.983263	0.766413	0.517213	0.616
